# Supplementary material for: Leveraging pleiotropy to discover and interpret GWAS results for sleep-associated traits
Source: PLoS Genet. 2022 Dec 27;18(12):e1010557. doi: 10.1371/journal.pgen.1010557 (PMC9829185; doi:10.1371/journal.pgen.1010557)
Supplement: S1 Table — (XLSX) [file pgen.1010557.s018.xlsx]

## Sheet: S1
Table S1. Sample sizes of discovery cohorts used for the pleiotropy analysis.
Cohort	AHI (n)	Average SaO2 (n)	Minimum SaO2 (n)	Event duration (n)
ARIC European	1463	1432	1431	1454
MESA European	707	707	707	702
MrOS European	2209	2178	2178	2197
WASHS European	1523	1521	1504	1493
CHS European	763	731	731	760
Total	6665	6569	6551	6606
