# Supplementary material for: Leveraging pleiotropy to discover and interpret GWAS results for sleep-associated traits
Source: PLoS Genet. 2022 Dec 27;18(12):e1010557. doi: 10.1371/journal.pgen.1010557 (PMC9829185; doi:10.1371/journal.pgen.1010557)
Supplement: S2 Table — (XLSX) [file pgen.1010557.s019.xlsx]

## Sheet: S2
Table S2. Clinical traits used for the pleiotropy analysis.
Phenotype class	Clinical trait
White blood cell related (1)	Monocyte count
	Neutrophil count
	Eosinophil count
	Basophil count
	Sum neutrophil eosinophil counts
	Sum eosinophil basophil counts
	Sum basophil neutrophil counts
	Granulocyte count
	Neutrophil percentage of granulocytes
	Basophil percentage of granulocytes
	Eosinophil percentage of granulocytes
	Myeloid white cell count
	Granulocyte percentage of myeloid white cells
	Lymphocyte count
	White blood cell count
	Monocyte percentage of white cells
	Neutrophil percentage of white cells
	Eosinophil percentage of white cells
	Basophil percentage of white cells
	Lymphocyte percentage of white cells
Red blood cell related (1)	Red blood cell count
	Mean corpuscular volume
	Hematocrit
	Mean corpuscular hemoglobin
	Mean corpuscular hemoglobin concentration
	Hemoglobin concentration
	Red cell distribution width
	Reticulocyte count
	Reticulocyte fraction of red cells
	Immature fraction of reticulocytes
	High light scatter reticulocyte count
	High light scatter reticulocyte percentage of red cells
Platelet related (1)	Platelet count
	Mean platelet volume
	Platelet distribution width
	Plateletcrit
Metabolic/immune biomarker (2)	Low density lipoprotein
	High density lipoprotein
	Insulin
	Glucose
	Creatinine
	HOMA_b
	total cholesterol (TC)
	triglycerides (TG)
	UricAcid
	IL6
	C-reactive protein
Comorbidity (3)	Forced Vital Capacity (FVC)
	FEV1/FVC
	Basal Metabolic rate
	Cardiovascular
	Respiratory
	Systolic blood pressure
	Diastolic blood pressure
	High Cholesterol (self reported)
(1) Summary statistics from:
Astle, W.J. et al. (2016). The Allelic Landscape of Human Blood Cell Trait Variation and Links to Common Complex Disease. Cell 167, 1415-1429.e19.
(2) Summary statistics from:
Iotchkova, V. et al. (2016). Discovery and refinement of genetic loci associated with cardiometabolic risk using dense imputation maps. Nat. Genet. 48, 1303–1312.
(3) Summary statistics from:
Loh, P.-R. et al. (2018). Mixed-model association for biobank-scale datasets. Nat Genet 50, 906–908
