# Supplementary material for: Leveraging pleiotropy to discover and interpret GWAS results for sleep-associated traits
Source: PLoS Genet. 2022 Dec 27;18(12):e1010557. doi: 10.1371/journal.pgen.1010557 (PMC9829185; doi:10.1371/journal.pgen.1010557)
Supplement: S3 Table — (XLSX) [file pgen.1010557.s020.xlsx]

## Sheet: S3
Table S3. Mendelian randomization analysis p-values testing effect of exposure on outcome.
Exposure	Outcome	Inverse Variance Weighted method	MREgger method
SYSTOLIC_BP	Average Oxygen Saturation	0.000345746	0.0677012
Average Oxygen Saturation	CARDIOVASCULAR	0.00249577	0.748969
BASAL_METABOLIC_RATEz	Event_Duration	0.00503657	0.0406588
MEAN_PLATELET_VOL	Minimum Oxygen Saturation	0.00571218	0.15615
FEV1FVCzSMOKE	AHI	0.00905245	0.0469575
AHI	DIASTOLIC_BP	0.00994963	0.699058
Event_Duration	Mean_corpuscular_hemoglobin_concentration	0.0153437	0.174172
MEAN_PLATELET_VOL	Average Oxygen Saturation	0.0155211	0.275062
DIASTOLIC_BP	Event_Duration	0.0170085	0.840033
Basophil_percentage	Minimum Oxygen Saturation	0.0177744	0.0222609
Minimum Oxygen Saturation	BASAL_METABOLIC_RATEz	0.0233702	0.22958
PLATELET_DISTRIB_WIDTH	Minimum Oxygen Saturation	0.0237025	0.208434
Lymphocyte_percentage	Event_Duration	0.0242641	0.00135715
Reticulocyte_count	Event_Duration	0.0263611	0.0121028
CARDIOVASCULAR	Average Oxygen Saturation	0.027263	0.899603
Eosinophil_percentage	Minimum Oxygen Saturation	0.0319707	0.0105065
Event_Duration	White blood cell count	0.0413092	0.523535
Minimum Oxygen Saturation	FEV1FVCzSMOKE	0.0421602	0.775983
AHI	Neutrophil_percentage	0.0424434	0.163915
Average Oxygen Saturation	RESPIRATORY_ENT	0.0448698	0.257518
Neutrophil_percentage	Minimum Oxygen Saturation	0.0499513	0.460836
Average Oxygen Saturation	SYSTOLIC_BP	0.0508	0.590605
Minimum Oxygen Saturation	PLATELET_DISTRIB_WIDTH	0.053384	0.512446
Monocyte_percentage	Event_Duration	0.057845	0.582744
Average Oxygen Saturation	Red blood cell count	0.059477	0.272749
AHI	LYMPHOCYTE_COUNT	0.0613481	0.853651
AHI	Lymphocyte_percentage	0.0643288	0.364205
AHI	SYSTOLIC_BP	0.0643978	0.672471
EOSINOPHIL_COUNT	Minimum Oxygen Saturation	0.0673907	0.86842
Event_Duration	LYMPHOCYTE_COUNT	0.0681596	0.289133
Basophil_count	Minimum Oxygen Saturation	0.0718393	0.11319
AHI	FVCzSMOKE	0.0759758	0.942294
Event_Duration	Basophil_count	0.076309	0.242636
Average Oxygen Saturation	Immature_fraction_of_reticulocytes	0.0881433	0.339639
Minimum Oxygen Saturation	Eosinophil_percentage	0.0890323	0.130899
FEV1FVCzSMOKE	Minimum Oxygen Saturation	0.0895209	0.0182108
Neutrophil_count	Event_Duration	0.090034	0.373194
Minimum Oxygen Saturation	EOSINOPHIL_COUNT	0.0911708	0.310608
AHI	CARDIOVASCULAR	0.0929011	0.950651
Average Oxygen Saturation	White blood cell count	0.0972297	0.166636
Minimum Oxygen Saturation	Basophil_percentage	0.09756	0.765351
Average Oxygen Saturation	DIASTOLIC_BP	0.0985999	0.592622
AHI	Creatinine	0.1009	0.932587
Average Oxygen Saturation	FEV1FVCzSMOKE	0.102493	0.91454
HI_CHOL_SELF_REP	Average Oxygen Saturation	0.11825	0.535715
Plateletcrit	Event_Duration	0.119813	0.222186
Event_Duration	Hemoglobin_concentration	0.119852	0.268987
Reticulocyte_fraction_of_red_cells	Event_Duration	0.122984	0.00292013
Event_Duration	RESPIRATORY_ENT	0.124202	0.477806
AHI	Red blood cell count	0.1261	0.253505
PLATELET_DISTRIB_WIDTH	Average Oxygen Saturation	0.129191	0.370242
Average Oxygen Saturation	Basophil_count	0.12983	0.00990017
AHI	BASAL_METABOLIC_RATEz	0.131433	0.723322
Red blood cell count	Minimum Oxygen Saturation	0.137966	0.754954
Reticulocyte_count	Minimum Oxygen Saturation	0.139038	0.0860951
PLATELET_COUNT	Average Oxygen Saturation	0.141405	0.231734
MEAN_CORPUSCULAR_HEMOGLOBIN	Average Oxygen Saturation	0.145786	0.538731
MEAN_PLATELET_VOL	AHI	0.146537	0.578843
Event_Duration	Reticulocyte_count	0.148291	0.187296
HIGH_LIGHT_SCATTER_RETICULOCYTE_COUNT	Event_Duration	0.150182	0.02482
Minimum Oxygen Saturation	HI_CHOL_SELF_REP	0.155084	0.546832
SYSTOLIC_BP	AHI	0.158383	0.821689
Neutrophil_count	Average Oxygen Saturation	0.16021	0.518812
White blood cell count	Average Oxygen Saturation	0.161736	0.719701
AHI	Plateletcrit	0.169307	0.404646
Basophil_percentage	Event_Duration	0.178217	0.536041
AHI	PLATELET_COUNT	0.180771	0.35448
LYMPHOCYTE_COUNT	Average Oxygen Saturation	0.181372	0.598444
MONOCYTE_COUNT	Event_Duration	0.18517	0.637469
MEAN_CORPUSCULAR_HEMOGLOBIN	AHI	0.187506	0.174151
DIASTOLIC_BP	Average Oxygen Saturation	0.195493	0.140334
Average Oxygen Saturation	RBC_DISTRIB_WIDTH	0.199013	0.480813
Average Oxygen Saturation	FVCzSMOKE	0.199846	0.230685
HI_CHOL_SELF_REP	Event_Duration	0.203542	0.418089
Minimum Oxygen Saturation	Mean_corpuscular_volume	0.203604	0.644929
Average Oxygen Saturation	Mean_corpuscular_hemoglobin_concentration	0.206018	0.616294
Event_Duration	Reticulocyte_fraction_of_red_cells	0.214294	0.22707
Average Oxygen Saturation	Neutrophil_count	0.215988	0.210053
EOSINOPHIL_COUNT	AHI	0.216652	0.220453
Reticulocyte_fraction_of_red_cells	Average Oxygen Saturation	0.219531	0.537391
PLATELET_DISTRIB_WIDTH	AHI	0.226685	0.175169
RBC_DISTRIB_WIDTH	AHI	0.232414	0.837239
Red blood cell count	Event_Duration	0.240571	0.739161
Minimum Oxygen Saturation	MEAN_CORPUSCULAR_HEMOGLOBIN	0.243457	0.665875
Neutrophil_percentage	Average Oxygen Saturation	0.245012	0.717658
AHI	Haematocrit_percentage	0.247118	0.581386
LYMPHOCYTE_COUNT	Event_Duration	0.247394	0.843414
Eosinophil_percentage	AHI	0.255183	0.0398228
AHI	Hemoglobin_concentration	0.256534	0.606035
AHI	RBC_DISTRIB_WIDTH	0.256601	0.50424
AHI	RESPIRATORY_ENT	0.259335	0.858825
White blood cell count	AHI	0.261209	0.642698
Event_Duration	RBC_DISTRIB_WIDTH	0.272457	0.384534
Event_Duration	Mean_corpuscular_volume	0.27389	0.238012
Reticulocyte_fraction_of_red_cells	Minimum Oxygen Saturation	0.273926	0.0655802
Minimum Oxygen Saturation	CARDIOVASCULAR	0.276226	0.245857
Minimum Oxygen Saturation	RESPIRATORY_ENT	0.27736	0.660329
High_light_scatter_reticulocyte_percentage_of_red_cells	Event_Duration	0.278273	0.00321458
Event_Duration	Lymphocyte_percentage	0.27993	0.190161
Neutrophil_percentage	AHI	0.281441	0.523187
Plateletcrit	AHI	0.284717	0.158244
Basophil_count	AHI	0.289459	0.149309
LYMPHOCYTE_COUNT	Minimum Oxygen Saturation	0.290381	0.746847
AHI	HIGH_LIGHT_SCATTER_RETICULOCYTE_COUNT	0.300586	0.701194
Event_Duration	FVCzSMOKE	0.302736	0.772053
Average Oxygen Saturation	Creatinine	0.305278	0.5687
Minimum Oxygen Saturation	MEAN_PLATELET_VOL	0.306367	0.291942
BASAL_METABOLIC_RATEz	AHI	0.306674	0.147921
Haematocrit_percentage	Average Oxygen Saturation	0.307244	0.772005
AHI	Reticulocyte_count	0.316726	0.635467
Event_Duration	EOSINOPHIL_COUNT	0.319512	0.68489
Average Oxygen Saturation	MONOCYTE_COUNT	0.32275	0.586719
DIASTOLIC_BP	Minimum Oxygen Saturation	0.32394	0.679607
AHI	MEAN_PLATELET_VOL	0.32663	0.438247
DIASTOLIC_BP	AHI	0.330095	0.876495
RESPIRATORY_ENT	AHI	0.334709	0.785233
Monocyte_percentage	AHI	0.337717	0.768096
CARDIOVASCULAR	Event_Duration	0.341241	0.874546
Hemoglobin_concentration	Average Oxygen Saturation	0.344321	0.719773
Event_Duration	High_light_scatter_reticulocyte_percentage_of_red_cells	0.346807	0.355042
Minimum Oxygen Saturation	FVCzSMOKE	0.351421	0.608812
Mean_corpuscular_hemoglobin_concentration	AHI	0.353145	0.349948
Average Oxygen Saturation	Monocyte_percentage	0.353687	0.878237
Average Oxygen Saturation	Basophil_percentage	0.36261	0.553914
Haematocrit_percentage	Event_Duration	0.36545	0.368005
CARDIOVASCULAR	AHI	0.3687	0.912999
Event_Duration	Neutrophil_percentage	0.370551	0.415279
AHI	Reticulocyte_fraction_of_red_cells	0.378147	0.735852
MONOCYTE_COUNT	Average Oxygen Saturation	0.382999	0.434596
Monocyte_percentage	Average Oxygen Saturation	0.389112	0.173955
Creatinine	AHI	0.390617	0.929857
Minimum Oxygen Saturation	Reticulocyte_fraction_of_red_cells	0.39244	0.906387
Minimum Oxygen Saturation	High_light_scatter_reticulocyte_percentage_of_red_cells	0.392452	0.904274
Event_Duration	Plateletcrit	0.393633	0.384676
MEAN_CORPUSCULAR_HEMOGLOBIN	Minimum Oxygen Saturation	0.398054	0.837004
Hemoglobin_concentration	Event_Duration	0.399568	0.10485
Average Oxygen Saturation	EOSINOPHIL_COUNT	0.399856	0.3421
Hemoglobin_concentration	Minimum Oxygen Saturation	0.402518	0.618341
Average Oxygen Saturation	PLATELET_DISTRIB_WIDTH	0.408662	0.925159
Minimum Oxygen Saturation	Monocyte_percentage	0.411975	0.662093
Reticulocyte_fraction_of_red_cells	AHI	0.41336	0.602495
AHI	HI_CHOL_SELF_REP	0.418575	0.771985
Neutrophil_count	Minimum Oxygen Saturation	0.424183	0.537231
Minimum Oxygen Saturation	Immature_fraction_of_reticulocytes	0.427312	0.932233
AHI	High_light_scatter_reticulocyte_percentage_of_red_cells	0.427437	0.848252
MONOCYTE_COUNT	AHI	0.430289	0.211523
Minimum Oxygen Saturation	Hemoglobin_concentration	0.430871	0.932257
Reticulocyte_count	AHI	0.432066	0.403139
Reticulocyte_count	Average Oxygen Saturation	0.435377	0.567394
Minimum Oxygen Saturation	LYMPHOCYTE_COUNT	0.437929	0.305652
Basophil_count	Event_Duration	0.438052	0.246332
Haematocrit_percentage	Minimum Oxygen Saturation	0.43837	0.38219
Minimum Oxygen Saturation	Reticulocyte_count	0.440148	0.983321
Mean_corpuscular_volume	Event_Duration	0.441506	0.64991
RBC_DISTRIB_WIDTH	Minimum Oxygen Saturation	0.453056	0.684489
Minimum Oxygen Saturation	Haematocrit_percentage	0.459192	0.899847
FVCzSMOKE	Minimum Oxygen Saturation	0.459333	0.601352
Event_Duration	Monocyte_percentage	0.467882	0.392876
Event_Duration	HIGH_LIGHT_SCATTER_RETICULOCYTE_COUNT	0.471093	0.674434
Minimum Oxygen Saturation	Basophil_count	0.475202	0.762168
Creatinine	Event_Duration	0.477039	0.42497
FVCzSMOKE	Event_Duration	0.477622	0.128038
Lymphocyte_percentage	Minimum Oxygen Saturation	0.478298	0.874092
Eosinophil_percentage	Event_Duration	0.480689	0.214778
Mean_corpuscular_hemoglobin_concentration	Event_Duration	0.483034	0.0599883
Minimum Oxygen Saturation	MONOCYTE_COUNT	0.488213	0.894934
Basophil_percentage	AHI	0.495083	0.975759
Event_Duration	Red blood cell count	0.497504	0.771285
Average Oxygen Saturation	HIGH_LIGHT_SCATTER_RETICULOCYTE_COUNT	0.500822	0.565571
Mean_corpuscular_hemoglobin_concentration	Average Oxygen Saturation	0.502121	0.0813391
Event_Duration	Basophil_percentage	0.507877	0.439472
Minimum Oxygen Saturation	HIGH_LIGHT_SCATTER_RETICULOCYTE_COUNT	0.511813	0.959638
Average Oxygen Saturation	Haematocrit_percentage	0.515042	0.665157
Immature_fraction_of_reticulocytes	Event_Duration	0.517813	0.824799
Red blood cell count	Average Oxygen Saturation	0.521807	0.71232
Event_Duration	FEV1FVCzSMOKE	0.523179	0.666822
Basophil_percentage	Average Oxygen Saturation	0.52706	0.428474
Neutrophil_percentage	Event_Duration	0.527405	0.116693
AHI	White blood cell count	0.528891	0.598026
Minimum Oxygen Saturation	Mean_corpuscular_hemoglobin_concentration	0.529708	0.397925
BASAL_METABOLIC_RATEz	Minimum Oxygen Saturation	0.531006	0.633209
Minimum Oxygen Saturation	Neutrophil_count	0.532028	0.666484
AHI	EOSINOPHIL_COUNT	0.538614	0.574383
HI_CHOL_SELF_REP	AHI	0.541085	0.174529
MONOCYTE_COUNT	Minimum Oxygen Saturation	0.541173	0.447551
PLATELET_COUNT	Minimum Oxygen Saturation	0.542096	0.465301
Event_Duration	Haematocrit_percentage	0.544694	0.565443
HI_CHOL_SELF_REP	Minimum Oxygen Saturation	0.547316	0.608986
Plateletcrit	Average Oxygen Saturation	0.547619	0.461136
Event_Duration	MEAN_PLATELET_VOL	0.548299	0.444389
Event_Duration	MONOCYTE_COUNT	0.559518	0.203628
LYMPHOCYTE_COUNT	AHI	0.57878	0.692542
RESPIRATORY_ENT	Minimum Oxygen Saturation	0.580812	0.34631
Lymphocyte_percentage	Average Oxygen Saturation	0.582592	0.549534
Minimum Oxygen Saturation	DIASTOLIC_BP	0.586225	0.61829
HIGH_LIGHT_SCATTER_RETICULOCYTE_COUNT	Minimum Oxygen Saturation	0.587111	0.414481
Event_Duration	Creatinine	0.596999	0.707259
White blood cell count	Minimum Oxygen Saturation	0.599082	0.114926
Minimum Oxygen Saturation	Creatinine	0.602419	0.718596
AHI	Mean_corpuscular_hemoglobin_concentration	0.604507	0.305972
High_light_scatter_reticulocyte_percentage_of_red_cells	Minimum Oxygen Saturation	0.604934	0.611269
AHI	Immature_fraction_of_reticulocytes	0.611512	0.776862
RBC_DISTRIB_WIDTH	Event_Duration	0.620461	0.995621
Minimum Oxygen Saturation	Neutrophil_percentage	0.624609	0.375274
AHI	Basophil_count	0.628032	0.982087
SYSTOLIC_BP	Minimum Oxygen Saturation	0.631439	0.493114
Event_Duration	DIASTOLIC_BP	0.633448	0.739458
Event_Duration	SYSTOLIC_BP	0.640023	0.84149
Red blood cell count	AHI	0.640292	0.470849
Average Oxygen Saturation	High_light_scatter_reticulocyte_percentage_of_red_cells	0.641714	0.610326
Basophil_count	Average Oxygen Saturation	0.644313	0.730308
RBC_DISTRIB_WIDTH	Average Oxygen Saturation	0.649198	0.12291
Event_Duration	Neutrophil_count	0.650421	0.518012
FEV1FVCzSMOKE	Average Oxygen Saturation	0.65187	0.0121254
AHI	MONOCYTE_COUNT	0.65484	0.796438
EOSINOPHIL_COUNT	Event_Duration	0.664736	0.562361
Average Oxygen Saturation	MEAN_CORPUSCULAR_HEMOGLOBIN	0.670645	0.891224
Mean_corpuscular_volume	Average Oxygen Saturation	0.674915	0.766968
Average Oxygen Saturation	Mean_corpuscular_volume	0.676966	0.900236
Average Oxygen Saturation	Eosinophil_percentage	0.677483	0.72802
Average Oxygen Saturation	Reticulocyte_count	0.678449	0.59879
Minimum Oxygen Saturation	Lymphocyte_percentage	0.679807	0.741078
Average Oxygen Saturation	MEAN_PLATELET_VOL	0.681207	0.97924
EOSINOPHIL_COUNT	Average Oxygen Saturation	0.681831	0.0844663
Average Oxygen Saturation	HI_CHOL_SELF_REP	0.688072	0.966527
Creatinine	Average Oxygen Saturation	0.691703	0.392016
AHI	PLATELET_DISTRIB_WIDTH	0.699101	0.609363
Immature_fraction_of_reticulocytes	Average Oxygen Saturation	0.700565	0.464846
Event_Duration	HI_CHOL_SELF_REP	0.709257	0.85633
Haematocrit_percentage	AHI	0.713643	0.735558
Minimum Oxygen Saturation	Red blood cell count	0.718949	0.574125
Average Oxygen Saturation	LYMPHOCYTE_COUNT	0.734568	0.783689
Mean_corpuscular_volume	AHI	0.742949	0.0995623
AHI	Mean_corpuscular_volume	0.744766	0.68973
Eosinophil_percentage	Average Oxygen Saturation	0.749443	0.80933
HIGH_LIGHT_SCATTER_RETICULOCYTE_COUNT	AHI	0.750548	0.879956
Immature_fraction_of_reticulocytes	Minimum Oxygen Saturation	0.757248	0.634453
PLATELET_DISTRIB_WIDTH	Event_Duration	0.757305	0.581535
HIGH_LIGHT_SCATTER_RETICULOCYTE_COUNT	Average Oxygen Saturation	0.767233	0.794558
Average Oxygen Saturation	Hemoglobin_concentration	0.773794	0.788219
High_light_scatter_reticulocyte_percentage_of_red_cells	AHI	0.774092	0.703884
AHI	MEAN_CORPUSCULAR_HEMOGLOBIN	0.775606	0.724164
AHI	Basophil_percentage	0.777147	0.872409
Event_Duration	Eosinophil_percentage	0.779767	0.639457
MEAN_CORPUSCULAR_HEMOGLOBIN	Event_Duration	0.785787	0.889823
Neutrophil_count	AHI	0.790354	0.700187
Average Oxygen Saturation	PLATELET_COUNT	0.791202	0.96326
Average Oxygen Saturation	Neutrophil_percentage	0.810237	0.66317
Mean_corpuscular_hemoglobin_concentration	Minimum Oxygen Saturation	0.814493	0.962324
SYSTOLIC_BP	Event_Duration	0.815394	0.594253
Plateletcrit	Minimum Oxygen Saturation	0.820822	0.156048
Average Oxygen Saturation	Plateletcrit	0.822088	0.797335
Monocyte_percentage	Minimum Oxygen Saturation	0.825656	0.322911
Lymphocyte_percentage	AHI	0.827769	0.324944
Average Oxygen Saturation	Reticulocyte_fraction_of_red_cells	0.842483	0.670767
White blood cell count	Event_Duration	0.842894	0.292626
MEAN_PLATELET_VOL	Event_Duration	0.843812	0.470323
RESPIRATORY_ENT	Event_Duration	0.847559	0.493432
Minimum Oxygen Saturation	Plateletcrit	0.859565	0.765252
Minimum Oxygen Saturation	White blood cell count	0.862648	0.593759
Minimum Oxygen Saturation	RBC_DISTRIB_WIDTH	0.871611	0.531825
Creatinine	Minimum Oxygen Saturation	0.88018	0.828708
FEV1FVCzSMOKE	Event_Duration	0.888126	0.324057
AHI	FEV1FVCzSMOKE	0.896202	0.90346
AHI	Monocyte_percentage	0.898084	0.29041
BASAL_METABOLIC_RATEz	Average Oxygen Saturation	0.903259	0.979863
Average Oxygen Saturation	Lymphocyte_percentage	0.90842	0.629453
RESPIRATORY_ENT	Average Oxygen Saturation	0.909737	0.67224
FVCzSMOKE	Average Oxygen Saturation	0.914283	0.890046
PLATELET_COUNT	Event_Duration	0.914986	0.621344
Event_Duration	Immature_fraction_of_reticulocytes	0.915362	0.908199
Minimum Oxygen Saturation	SYSTOLIC_BP	0.923262	0.756124
FVCzSMOKE	AHI	0.926533	0.601669
Event_Duration	MEAN_CORPUSCULAR_HEMOGLOBIN	0.934483	0.765968
PLATELET_COUNT	AHI	0.937679	0.773444
AHI	Eosinophil_percentage	0.938745	0.920987
CARDIOVASCULAR	Minimum Oxygen Saturation	0.942269	0.643835
Immature_fraction_of_reticulocytes	AHI	0.948275	0.386373
Hemoglobin_concentration	AHI	0.955311	0.689781
AHI	Neutrophil_count	0.955323	0.245999
Event_Duration	PLATELET_DISTRIB_WIDTH	0.958096	0.31137
Event_Duration	CARDIOVASCULAR	0.958916	0.214523
Event_Duration	PLATELET_COUNT	0.970168	0.390537
Mean_corpuscular_volume	Minimum Oxygen Saturation	0.971973	0.0970104
Minimum Oxygen Saturation	PLATELET_COUNT	0.977432	0.846042
Average Oxygen Saturation	BASAL_METABOLIC_RATEz	0.978444	0.595637
Event_Duration	BASAL_METABOLIC_RATEz	0.980525	0.314776
High_light_scatter_reticulocyte_percentage_of_red_cells	Average Oxygen Saturation	0.990396	0.867456
