# Supplementary material for: Leveraging pleiotropy to discover and interpret GWAS results for sleep-associated traits
Source: PLoS Genet. 2022 Dec 27;18(12):e1010557. doi: 10.1371/journal.pgen.1010557 (PMC9829185; doi:10.1371/journal.pgen.1010557)
Supplement: S4 Table — (XLSX) [file pgen.1010557.s021.xlsx]

## Sheet: S4
Table S4. Overall number of total tests, identified pleiotropic loci, and nominally replicated signals.
			Average O2 Saturation						Minimum O2 Saturation						Event Duration						Apnea-Hyponea Index (AHI)
			In Discovery Cohort				In Validation Cohort		In Discovery Cohort				In Validation Cohort		In Discovery Cohort				In Validation Cohort		In Discovery Cohort				In Validation Cohort
Clinical trait	Known association		Has any SNP in the locus with OSA assoc P < 0.01	JLIM FDR < 0.2	JLIM FDR < 0.2 & OSA assoc P at the index SNP < JLIM P cut-off		Nominally replicated (OSA assoc P < 0.05 at the index SNP)		Has any SNP in the locus with OSA assoc P < 0.01	JLIM FDR < 0.2	JLIM FDR < 0.2 & OSA assoc P at the index SNP < JLIM P cut-off		Nominally replicated (OSA assoc P < 0.05 at the index SNP)		Has any SNP in the locus with OSA assoc P < 0.01	JLIM FDR < 0.2	JLIM FDR < 0.2 & OSA assoc P at the index SNP < JLIM P cut-off		Nominally replicated (OSA assoc P < 0.05 at the index SNP)		Has any SNP in the locus with OSA assoc P < 0.01	JLIM FDR < 0.2	JLIM FDR < 0.2 & OSA assoc P at the index SNP < JLIM P cut-off		Nominally replicated (OSA assoc P < 0.05 at the index SNP)
Monocyte count	121		56	0	0		0		61	2	1		0		50	0	0		0		60	0	0		0
Neutrophil count	93		48	3	3		0		46	0	0		0		40	1	1		0		43	0	0		0
Eosinophil count	125		56	1	1		0		64	0	0		0		54	0	0		0		48	0	0		0
Basophil count	43		24	0	0		0		19	0	0		0		18	0	0		0		22	0	0		0
Sum neutrophil eosinophil counts	90		44	3	3		0		43	0	0		0		43	1	1		0		41	0	0		0
Sum eosinophil basophil counts	129		58	0	0		0		66	0	0		0		56	2	1		0		53	2	2		0
Sum basophil neutrophil counts	93		48	3	3		0		45	0	0		0		40	1	1		0		42	0	0		0
Granulocyte count	93		43	3	3		0		43	0	0		0		44	1	1		0		43	0	0		0
Neutrophil percentage of granulocytes	107		48	1	1		0		50	0	0		0		43	0	0		0		46	1	0		0
Basophil percentage of granulocytes	32		14	0	0		0		13	0	0		0		13	0	0		0		15	0	0		0
Eosinophil percentage of granulocytes	111		48	1	1		0		54	0	0		0		47	0	0		0		50	0	0		0
Myeloid white cell count	94		43	4	4		0		44	0	0		0		46	1	1		0		44	2	2		1
Granulocyte percentage of myeloid white cells	116		53	0	0		0		57	1	1		0		45	0	0		0		55	0	0		0
Lymphocyte count	115		53	0	0		0		55	1	1		0		43	0	0		0		55	1	1		0
White blood cell count	107		47	4	4		0		53	0	0		0		52	2	2		1		52	0	0		0
Monocyte percentage of white cells	125		56	0	0		0		67	1	1		0		49	0	0		0		59	0	0		0
Neutrophil percentage of white cells	82		39	1	1		0		38	0	0		0		29	0	0		0		38	0	0		0
Eosinophil percentage of white cells	120		51	1	1		0		57	0	0		0		54	0	0		0		51	0	0		0
Basophil percentage of white cells	34		12	0	0		0		11	0	0		0		14	0	0		0		15	0	0		0
Lymphocyte percentage of white cells	95		43	0	0		0		46	0	0		0		35	0	0		0		40	0	0		0
Red blood cell count	127		53	3	2		1		58	1	1		1		53	2	1		0		57	1	1		1
Mean corpuscular volume	160		63	4	3		1		68	1	1		1		73	2	1		0		69	2	2		1
Hematocrit	80		41	1	1		1		37	2	1		1		28	0	0		0		36	2	2		1
Mean corpuscular hemoglobin	131		52	2	2		1		50	1	1		1		62	1	0		0		57	2	2		1
Mean corpuscular hemoglobin concentration	44		15	0	0		0		17	0	0		0		17	1	1		0		20	0	0		0
Hemoglobin concentration	84		42	1	1		1		39	2	1		1		29	0	0		0		39	1	1		1
Red cell distribution width	113		42	2	2		1		54	1	1		1		55	0	0		0		65	2	2		1
Reticulocyte count	100		45	3	2		1		43	1	1		1		45	0	0		0		41	5	5		2
Reticulocyte fraction of red cells	108		46	3	2		1		45	1	1		1		51	0	0		0		48	5	5		2
Immature fraction of reticulocytes	91		37	1	1		1		43	1	1		1		46	2	1		0		44	4	3		1
High light scatter reticulocyte count	113		48	3	2		1		49	1	1		1		53	0	0		0		54	2	2		1
High light scatter reticulocyte percentage of red cells	112		47	3	2		1		42	1	1		1		52	0	0		0		52	3	3		2
Platelet count	155		66	0	0		0		53	2	0		0		70	0	0		0		64	2	1		1
Mean platelet volume	154		66	1	1		0		60	0	0		0		78	0	0	0	0		65	2	2	0	1
Platelet distribution width	104		46	0	0		0		44	0	0		0		45	0	0		0		48	2	2		1
Plateletcrit	158		70	0	0		0		57	0	0		0		70	0	0		0		70	5	4		2
Low density Lipoprotein	11		5	0	0		0		5	0	0		0		4	0	0		0		5	1	1		0
High density Lipoprotein	29		18	0	0		0		13	0	0		0		17	0	0		0		13	0	0		0
Insulin	7		4	0	0		0		3	0	0		0		3	0	0		0		3	0	0		0
Glucose	15		9	0	0		0		6	0	0		0		3	0	0		0		7	0	0		0
Creatinine	12		7	0	0		0		5	0	0		0		5	0	0		0		5	0	0		0
HOMA_b	6		4	0	0		0		2	0	0		0		2	0	0		0		2	1	1		0
total cholesterol (TC)	12		5	0	0		0		4	0	0		0		8	1	1		0		4	0	0		0
triglycerides (TG)	13		6	0	0		0		4	0	0		0		7	0	0		0		9	0	0		0
Uric Acid	5		4	1	1		0		1	1	1		0		2	0	0		0		1	0	0		0
IL6	2		1	1	1		0		2	0	0		0		1	0	0		0		2	1	1		0
C-reactive protein	7		4	0	0		0		5	0	0		0		2	0	0		0		5	0	0		0
Forced Vital Capacity (FVC)	149		71	0	0		0		65	0	0		0		68	1	1		0		65	0	0		0
FEV1/FVC	172		92	1	0		0		75	1	1		0		65	1	0		0		74	2	1		0
Basal Metabolic rate	205		91	1	0		0		73	1	1		1		79	1	0		0		89	0	0		0
Cardiovascular	102		39	0	0		0		46	0	0		0		44	1	0		0		41	0	0		0
Respiratory	52		30	0	0		0		20	1	1		0		20	0	0		0		19	1	1		0
Systolic blood pressure	170		82	2	1		1		70	0	0		0		80	0	0		0		75	1	1		0
Diastolic blood pressure	173		86	1	0		0		70	0	0		0		70	3	3		0		77	0	0		0
High Cholesterol (self reported)	44		15	2	2		1		17	1	1		1		20	1	0		0		18	1	1		0
Total (associations)	4945		2236	61	51		13		2177	25	20		13		2142	26	17		1		2215	54	49		20
Total (unique SNPs)	3191		1359	27	20		3		1296	13	8		3		1283	20	12		1		1365	31	28		5
