# Supplementary material for: Leveraging pleiotropy to discover and interpret GWAS results for sleep-associated traits
Source: PLoS Genet. 2022 Dec 27;18(12):e1010557. doi: 10.1371/journal.pgen.1010557 (PMC9829185; doi:10.1371/journal.pgen.1010557)
Supplement: S5 Table — (XLSX) [file pgen.1010557.s022.xlsx]

## Sheet: S5
Table S5. List of identified pleiotropic loci and their replication p-values for the corresponding OSA traits (JLIM FDR < 0.2).
					Discovery cohort				Validation cohort
SNP	Clinical trait	Clinical trait p-value	OSA trait		OSA trait p-value	JLIM p-value	JLIM FDR		Proxy SNP for replication (BP)	Replication p-value
chr9:136139907	IL6	1.97e-29	Avg O2 Saturation		0.00293795	0.004	0.004		136139907	0.65064
rs10160596	Mean corpuscular hemoglobin concentration	1.38e-11	Event Duration		0.0022935	0.01	0.17		65351364	0.75404
rs10260606	Total cholesterol	1.02e-07	Event Duration		0.018151	0.007	0.056		44584551	0.598376
rs10758594	HOMA_b	7.2e-07	AHI		0.0127029	0.021	0.042		4295583	0.704101
rs10890181	Systolic blood pressure	1.7e-15	AHI		0.000479406	0.002	0.15		42484367	0.134797
rs11153147	Mean corpuscular volume	3.5e-23	Avg O2 Saturation		0.0115534	0.011	0.17325		109304058	0.433255
rs11245326	White blood cell count	4.32e-09	Event Duration		9.17268e-05	0.00219	0.05694		126357352	0.0171443
rs1124980	Plateletcrit	1.51e-17	AHI		0.0106327	0.003	0.105		67548627	0.954752
rs1175746	Diastolic blood pressure	4.6e-09	Event Duration		4.78362e-05	0.002	0.105		24569706	0.970549
rs12126142	IL6	1.47e-25	AHI		0.00361653	0.027	0.054		154425456	0.756044
rs12239046	Neutrophil count	2.72e-19	Avg O2 Saturation		0.000272495	0.003	0.12		247601595	0.88817
rs12239046	Sum neutrophil eosinophil counts	2.92e-19	Avg O2 Saturation		0.000272495	0.003	0.132		247601595	0.88817
rs12239046	Sum basophil neutrophil counts	1.57e-18	Avg O2 Saturation		0.000272495	0.003	0.144		247601595	0.88817
rs12239046	Granulocyte count	2.48e-18	Avg O2 Saturation		0.000272495	0.003	0.129		247601595	0.88817
rs12239046	Granulocyte percentage of myeloid white cells	1.43e-18	Avg O2 Saturation		0.000272495	0.003	0.129		247601595	0.88817
rs12239046	White blood cell count	6.35e-18	Avg O2 Saturation		0.000272495	0.003	0.0626667		247601595	0.88817
rs12239046	Neutrophil percentage of white cells	2.35e-09	Avg O2 Saturation		0.000272495	0.003	0.117		247601595	0.88817
rs139707092	Granulocyte percentage of myeloid white cells	9.91e-17	AHI		0.00364728	0.005	0.198		169710607	0.21989
rs146318841	Neutrophil count	2.54e-15	Avg O2 Saturation		0.00424442	0.005	0.12		135640965	0.106219
rs146318841	Sum basophil neutrophil counts	1.18e-14	Avg O2 Saturation		0.00424442	0.006	0.144		135640965	0.106219
rs146671954	Red cell distribution width	9.21e-15	AHI		0.000411032	0.00069	0.022425		136931778	0.804894
rs149092047	Red blood cell count	4.54e-65	Avg O2 Saturation		0.00293795	0.004	0.0706667		136139907	0.65064
rs1671152	Reticulocyte count	7.73e-11	AHI		0.00615943	0.003	0.041		55526345	0.570219
rs1671152	Reticulocyte fraction of red cells	2.53e-09	AHI		0.00615943	0.007	0.108		55526345	0.570219
rs16926246	High Cholesterol (self reported)	2.8e-09	Avg O2 Saturation		3.51791e-05	0.001	0.015		71100726	0.00131307
rs16926246	High Cholesterol (self reported)	2.8e-09	Min O2 Saturation		1.07622e-05	0.003	0.051		71100726	0.0389954
rs16926246	High Cholesterol (self reported)	2.8e-09	AHI		7.04472e-05	0.001	0.018		71100726	0.10048
rs17010961	Systolic blood pressure	7.9e-24	Avg O2 Saturation		1.59115e-05	0.00014	0.01148		86723103	0.00743655
rs17196752	Monocyte percentage of white cells	2.16e-58	Min O2 Saturation		0.00106869	0.001	0.067		48884124	0.282668
rs17476364	Red blood cell count	1.75e-48	Avg O2 Saturation		3.90361e-05	0.00038	0.02014		71099109	8.52315e-05
rs17476364	Mean corpuscular volume	7.32e-55	Avg O2 Saturation		3.90361e-05	0.00042	0.01323		71099109	8.52315e-05
rs17476364	Hematocrit	7.65e-159	Avg O2 Saturation		3.90361e-05	0.00042	0.01722		71099109	8.52315e-05
rs17476364	Mean corpuscular hemoglobin	3.73e-44	Avg O2 Saturation		3.90361e-05	0.00042	0.01092		71099109	8.52315e-05
rs17476364	Hemoglobin concentration	1.22e-156	Avg O2 Saturation		3.90361e-05	0.00042	0.01764		71099109	8.52315e-05
rs17476364	Red cell distribution width	2.02e-11	Avg O2 Saturation		3.90361e-05	0.00045	0.00945		71099109	8.52315e-05
rs17476364	Reticulocyte count	1.9e-96	Avg O2 Saturation		3.90361e-05	0.00042	0.0189		71099109	8.52315e-05
rs17476364	Reticulocyte fraction of red cells	2.53e-72	Avg O2 Saturation		3.90361e-05	0.00042	0.01932		71099109	8.52315e-05
rs17476364	Immature fraction of reticulocytes	1.41e-11	Avg O2 Saturation		3.90361e-05	0.00045	0.01665		71099109	8.52315e-05
rs17476364	High light scatter reticulocyte count	2.73e-69	Avg O2 Saturation		3.90361e-05	0.00042	0.02016		71099109	8.52315e-05
rs17476364	High light scatter reticulocyte percentage of red cells	3.37e-53	Avg O2 Saturation		3.90361e-05	0.00042	0.01974		71099109	8.52315e-05
rs17476364	Red blood cell count	1.75e-48	Min O2 Saturation		3.09711e-07	5e-05	0.0029		71099109	0.0137101
rs17476364	Mean corpuscular volume	7.32e-55	Min O2 Saturation		3.09711e-07	5e-05	0.0034		71099109	0.0137101
rs17476364	Hematocrit	7.65e-159	Min O2 Saturation		3.09711e-07	5e-05	0.00185		71099109	0.0137101
rs17476364	Mean corpuscular hemoglobin	3.73e-44	Min O2 Saturation		3.09711e-07	5e-05	0.0025		71099109	0.0137101
rs17476364	Hemoglobin concentration	1.22e-156	Min O2 Saturation		3.09711e-07	5e-05	0.00195		71099109	0.0137101
rs17476364	Red cell distribution width	2.02e-11	Min O2 Saturation		3.09711e-07	6e-05	0.00324		71099109	0.0137101
rs17476364	Reticulocyte count	1.9e-96	Min O2 Saturation		3.09711e-07	5e-05	0.00215		71099109	0.0137101
rs17476364	Reticulocyte fraction of red cells	2.53e-72	Min O2 Saturation		3.09711e-07	5e-05	0.00225		71099109	0.0137101
rs17476364	Immature fraction of reticulocytes	1.41e-11	Min O2 Saturation		3.09711e-07	6e-05	0.00258		71099109	0.0137101
rs17476364	High light scatter reticulocyte count	2.73e-69	Min O2 Saturation		3.09711e-07	5e-05	0.00245		71099109	0.0137101
rs17476364	High light scatter reticulocyte percentage of red cells	3.37e-53	Min O2 Saturation		3.09711e-07	5e-05	0.0021		71099109	0.0137101
rs17476364	Red blood cell count	1.75e-48	AHI		7.26971e-06	3e-05	0.00171		71099109	0.0156062
rs17476364	Mean corpuscular volume	7.32e-55	AHI		7.26971e-06	3e-05	0.00207		71099109	0.0156062
rs17476364	Hematocrit	7.65e-159	AHI		7.26971e-06	3e-05	0.00108		71099109	0.0156062
rs17476364	Mean corpuscular hemoglobin	3.73e-44	AHI		7.26971e-06	3e-05	0.00171		71099109	0.0156062
rs17476364	Hemoglobin concentration	1.22e-156	AHI		7.26971e-06	3e-05	0.00117		71099109	0.0156062
rs17476364	Red cell distribution width	2.02e-11	AHI		7.26971e-06	7e-05	0.00455		71099109	0.0156062
rs17476364	Reticulocyte count	1.9e-96	AHI		7.26971e-06	3e-05	0.00123		71099109	0.0156062
rs17476364	Reticulocyte fraction of red cells	2.53e-72	AHI		7.26971e-06	3e-05	0.00144		71099109	0.0156062
rs17476364	Immature fraction of reticulocytes	1.41e-11	AHI		7.26971e-06	7e-05	0.00308		71099109	0.0156062
rs17476364	High light scatter reticulocyte count	2.73e-69	AHI		7.26971e-06	3e-05	0.00162		71099109	0.0156062
rs17476364	High light scatter reticulocyte percentage of red cells	3.37e-53	AHI		7.26971e-06	3e-05	0.00156		71099109	0.0156062
rs1788229	Immature fraction of reticulocytes	4.2e-11	AHI		0.00415915	0.002	0.044		67531642	0.335031
rs1790588	Mean platelet volume	2.68e-117	AHI		0.00232992	0.001	0.0325		67535184	0.950471
rs2064431	White blood cell count	9.25e-15	Avg O2 Saturation		0.00389871	0.004	0.0626667		135641417	0.350927
rs2277339	Plateletcrit	1.13e-10	AHI		0.00524673	0.01	0.154		57146069	0.000815984
rs2297066	Platelet count	4.8e-39	AHI		0.00176724	0.001	0.064		103566835	0.0112454
rs2297066	Mean platelet volume	7.18e-70	AHI		0.00176724	0.00039	0.02535		103566835	0.0112454
rs2297066	Platelet distribution width	2.4e-23	AHI		0.00176724	0.00032	0.01536		103566835	0.0112454
rs2338224	Neutrophil count	2.76e-14	Event Duration		0.000219446	7e-05	0.0028		71737874	0.109498
rs2338224	Sum neutrophil eosinophil counts	7.22e-15	Event Duration		0.000219446	8e-05	0.00344		71737874	0.109498
rs2338224	Sum basophil neutrophil counts	2.5e-14	Event Duration		0.000219446	8e-05	0.0032		71737874	0.109498
rs2338224	Granulocyte count	1.08e-14	Event Duration		0.000219446	8e-05	0.00352		71737874	0.109498
rs2338224	Granulocyte percentage of myeloid white cells	7.45e-16	Event Duration		0.000219446	5e-05	0.0023		71737874	0.109498
rs2338224	White blood cell count	1.08e-11	Event Duration		0.000219446	5e-05	0.0026		71737874	0.109498
rs2595105	Basal Metabolic rate	7e-13	Min O2 Saturation		0.00100373	0.00242	0.17666		111552761	0.0355529
rs2618568	Low density lipoprotein	4.2e-10	AHI		0.000219355	0.01	0.05		17843968	0.616396
rs2746427	Sum neutrophil eosinophil counts	8.11e-15	Avg O2 Saturation		0.00784915	0.01	0.146667		135649816	0.427164
rs2746427	Granulocyte count	2.32e-14	Avg O2 Saturation		0.00784915	0.01	0.143333		135649816	0.427164
rs2746427	Granulocyte percentage of myeloid white cells	2.21e-15	Avg O2 Saturation		0.00784915	0.01	0.129		135649816	0.427164
rs2853333	Red blood cell count	4.62e-11	Event Duration		0.0021475	0.00041	0.02173		35746799	0.915846
rs34211119	Immature fraction of reticulocytes	9.48e-13	Event Duration		0.00341825	0.00592	0.138		60720589	0.149391
rs34233420	Lymphocyte count	1.24e-20	Min O2 Saturation		0.00301482	0.00159	0.08745		37938047	0.42472
rs34233420	Lymphocyte count	1.24e-20	AHI		0.000931607	0.00034	0.0187		37938047	0.640919
rs35259020	Mean corpuscular volume	2.82e-16	AHI		0.000485439	0.0008	0.0276		136926791	0.782621
rs35259020	Mean corpuscular hemoglobin	1.57e-15	AHI		0.000485439	0.00081	0.023085		136926791	0.782621
rs35259020	Reticulocyte count	1.46e-09	AHI		0.000795367	0.00106	0.02173		136949669	0.891646
rs35259020	Reticulocyte fraction of red cells	4.86e-12	AHI		0.000795367	0.00089	0.02136		136949669	0.891646
rs35259020	High light scatter reticulocyte count	1.25e-10	AHI		0.000499144	0.00096	0.02592		136925663	0.902311
rs35259020	High light scatter reticulocyte percentage of red cells	4.89e-12	AHI		0.000499144	0.00088	0.02288		136925663	0.902311
rs35977166	Platelet distribution width	1.93e-59	AHI		0.00432135	0.00142	0.03408		67524356	0.508698
rs3802230	Diastolic blood pressure	3.4e-19	Event Duration		0.0011506	0.003	0.105		143990763	0.878764
rs4711750	Granulocyte percentage of myeloid white cells	6.71e-09	AHI		0.00320559	0.009	0.198		43757082	0.0111319
rs4711750	Reticulocyte fraction of red cells	6.68e-11	AHI		0.00320559	0.009	0.108		43757082	0.0111319
rs4711750	High light scatter reticulocyte percentage of red cells	5.42e-11	AHI		0.00320559	0.011	0.190667		43757082	0.0111319
rs4761702	Immature fraction of reticulocytes	7.58e-09	AHI		0.00405804	0.005	0.0733333		93709732	0.817745
rs4784886	FEV1/Forced Vital Capacity (FVC)	2.7e-58	Min O2 Saturation		0.000431671	0.00034	0.0255		58065459	0.05159
rs5028843	Uric acid	3e-112	Avg O2 Saturation		0.0157651	0.029	0.116		9939205	0.696798
rs5028843	Uric acid	3e-112	Min O2 Saturation		0.00275668	0.004	0.004		9939205	0.592674
rs507666	High Cholesterol (self reported)	6.1e-33	Avg O2 Saturation		0.00717308	0.011	0.0825		136149399	0.77012
rs532553681	Sum eosinophil basophil counts	8.54e-10	AHI		0.000795367	0.003	0.159		136949669	0.891646
rs553314025	Plateletcrit	1.9e-17	AHI		0.00863535	0.011	0.154		10690113	0.227301
rs58670779	High light scatter reticulocyte count	6.75e-09	Avg O2 Saturation		0.00301484	0.004	0.096		57285867	0.608455
rs6017248	Mean corpuscular volume	5.11e-10	Event Duration		0.00368583	0.00052	0.03796		42657548	0.052266
rs6084653	Reticulocyte count	6.81e-469	AHI		0.0195598	0.018	0.1476		4157072	0.877422
rs6084653	Reticulocyte fraction of red cells	7.69e-483	AHI		0.0195598	0.018	0.1728		4157072	0.877422
rs6125961	Monocyte count	1.63e-57	Min O2 Saturation		0.00106539	0.004	0.122		48884124	0.282668
rs6125961	Granulocyte percentage of myeloid white cells	7.68e-41	Min O2 Saturation		0.00106539	0.003	0.171		48884124	0.282668
rs62264129	Eosinophil count	1.96e-14	Avg O2 Saturation		0.00286492	0.001	0.056		112074147	0.934151
rs62328297	FEV1/Forced Vital Capacity (FVC)	1.3e-12	AHI		0.00263918	0.001	0.074		177641052	0.309014
rs62368412	High light scatter reticulocyte percentage of red cells	6.36e-09	Avg O2 Saturation		0.0040891	0.006	0.141		57304026	0.546502
rs635634	Neutrophil count	8.4e-19	Avg O2 Saturation		0.0107624	0.012	0.192		136155000	0.73828
rs635634	Sum neutrophil eosinophil counts	1.3e-19	Avg O2 Saturation		0.0107624	0.01	0.146667		136155000	0.73828
rs635634	Sum basophil neutrophil counts	3.96e-19	Avg O2 Saturation		0.0107624	0.012	0.192		136155000	0.73828
rs635634	Granulocyte count	5.4e-20	Avg O2 Saturation		0.0107624	0.01	0.143333		136155000	0.73828
rs635634	Granulocyte percentage of myeloid white cells	7.77e-23	Avg O2 Saturation		0.0107624	0.01	0.129		136155000	0.73828
rs635634	White blood cell count	1.58e-20	Avg O2 Saturation		0.0107624	0.01	0.1175		136155000	0.73828
rs6734238	White blood cell count	1.11e-17	Avg O2 Saturation		0.00592623	0.004	0.0626667		113841030	0.467352
rs6738377	Granulocyte percentage of myeloid white cells	3.97e-20	Avg O2 Saturation		0.0147337	0.012	0.129		113849837	0.868749
rs7162943	Mean platelet volume	1.87e-10	Avg O2 Saturation		3.22907e-05	0.001	0.066		89615275	0.87139
rs73186813	Forced Vital Capacity (FVC)	2.1e-12	Event Duration		0.00276109	0.00155	0.1054		49840891	0.414682
rs75802552	Sum eosinophil basophil counts	3.55e-09	Event Duration		0.00376935	0.004	0.112		123599321	0.925796
rs7611674	Diastolic blood pressure	7.6e-12	Event Duration		0.000980672	0.006	0.14		179169230	0.282798
rs765807623	Plateletcrit	7.04e-09	AHI		0.00176724	0.00038	0.0266		103566835	0.0112454
rs770551112	Hematocrit	1.18e-09	AHI		0.00353869	0.006	0.108		53309097	0.249035
rs7736576	Reticulocyte count	1.29e-09	Avg O2 Saturation		0.00409754	0.003	0.0675		57317541	0.614024
rs7736576	Reticulocyte fraction of red cells	3.07e-09	Avg O2 Saturation		0.00409754	0.003	0.069		57317541	0.614024
rs80215559	Mean corpuscular volume	8.38E-329	Avg O2 Saturation		0.00043897	0.00027	0.01323		25828106	0.306118
rs80215559	Mean corpuscular hemoglobin	8.86E-501	Avg O2 Saturation		0.00043897	0.00028	0.01092		25828106	0.306118
rs80215559	Red cell distribution width	6.93e-206	Avg O2 Saturation		0.00043897	0.00028	0.00945		25828106	0.306118
rs9303279	Respiratory	1.3e-58	Min O2 Saturation		0.00639712	0.004	0.08		38073968	0.397899
rs9303279	Respiratory	1.3e-58	AHI		0.00220749	0.00044	0.00836		38073968	0.810624
rs9825482	Sum eosinophil basophil counts	3.62e-13	AHI		0.00406329	0.006	0.159		188445439	0.0639607
rs998584	Reticulocyte count	2.52e-13	AHI		0.0156232	0.013	0.13325		43757896	0.0157311
rs9990215	Neutrophil percentage of granulocytes	1.48e-14	Avg O2 Saturation		0.00275512	0.00027	0.01296		112074147	0.934151
rs9990220	Eosinophil percentage of granulocytes	2.04e-15	Avg O2 Saturation		0.00286492	0.00021	0.01008		112074147	0.934151
rs9990220	Eosinophil percentage of white cells	1.8e-16	Avg O2 Saturation		0.00286492	0.00028	0.01428		112074147	0.934151
