# Supplementary material for: Leveraging pleiotropy to discover and interpret GWAS results for sleep-associated traits
Source: PLoS Genet. 2022 Dec 27;18(12):e1010557. doi: 10.1371/journal.pgen.1010557 (PMC9829185; doi:10.1371/journal.pgen.1010557)
Supplement: S6 Table — (XLSX) [file pgen.1010557.s023.xlsx]

## Sheet: S6
Table S6. Sample sizes of validation cohorts used for the replication study.
Cohort	AHI (n)	Average SaO2 (n)	Minimum SaO2 (n)	Event duration (n)
CFS African American	731	719	725	705
CHS African American	206	185	185	205
MESA African American	490	490	490	479
MESA Hispanic	458	458	458	454
Starr Hispanic	782	782	782	N/A
HCHS/SOL Hispanic	11317	11351	11351	9793
MESA Asian	228	228	228	223
CFS European	702	692	697	679
FHS European	646	640	640	641
Total	15560	15545	15556	13179
