# Supplementary material for: Leveraging pleiotropy to discover and interpret GWAS results for sleep-associated traits
Source: PLoS Genet. 2022 Dec 27;18(12):e1010557. doi: 10.1371/journal.pgen.1010557 (PMC9829185; doi:10.1371/journal.pgen.1010557)
Supplement: S7 Table — (XLSX) [file pgen.1010557.s024.xlsx]

## Sheet: S7
Table S7. Full results of pleiotropy tests between eQTLs and OSA traits in three known OSA GWAS loci at the eQTL p-value < 5e-8.
Known OSA GWAS peak	Tissue/cell type	Gene	eQTL p-value	JLIM p-value	JLIM FDR
chr17:4,777,634	Muscle	CHRNE	9.3257e-20	2e-05	0.00057
chr17:4,777,634	neutrophil	CHRNE	2.52798e-20	2e-05	0.00057
chr17:4,777,634	Spleen	C17orf107	1.44417e-08	5e-05	0.00095
chr17:4,777,634	monocyte	CHRNE	8.82854e-14	9e-05	0.001026
chr17:4,777,634	Spleen	CHRNE	3.41275e-13	8e-05	0.00114
chr17:4,777,634	Muscle	C17orf107	2.28015e-14	0.007	0.0665
chr17:4,777,634	Lung	C17orf107	4.28429e-28	0.029	0.236143
chr17:4,777,634	Lung	CHRNE	1.8673e-66	0.058	0.41325
chr17:4,777,634	neutrophil	C17orf107	1.08549e-13	0.12	0.76
chr17:4,777,634	Lung	SPAG7	2.40214e-38	0.99	0.99
chr17:4,777,634	Lung	CAMTA2	1.75962e-13	0.99	0.99
chr17:4,777,634	Lung	ENO3	1.19491e-09	0.99	0.99
chr17:4,777,634	Lung	USP6	1.05298e-15	0.99	0.99
chr17:4,777,634	Lung	PLD2	9.41358e-13	0.99	0.99
chr17:4,777,634	Lung	ZNF232	8.25203e-17	0.99	0.99
chr17:4,777,634	Lung	VMO1	6.06698e-18	0.99	0.99
chr17:4,777,634	Lung	C17orf114	4.00389e-15	0.99	0.99
chr17:4,777,634	Muscle	SPAG7	6.24949e-43	0.99	0.99
chr17:4,777,634	Muscle	RNF167	5.56139e-13	0.99	0.99
chr17:4,777,634	Muscle	USP6	2.19096e-08	0.99	0.99
chr17:4,777,634	Muscle	PLD2	1.5526e-18	0.99	0.99
chr17:4,777,634	Muscle	ZNF232	1.21986e-12	0.99	0.99
chr17:4,777,634	Muscle	GP1BA	2.59105e-08	0.99	0.99
chr17:4,777,634	Muscle	C17orf114	1.36134e-26	0.99	0.99
chr17:4,777,634	Spleen	SPAG7	1.24089e-10	0.99	0.99
chr17:4,777,634	Spleen	CAMTA2	1.56663e-10	0.99	0.99
chr17:4,777,634	Spleen	PLD2	1.80237e-12	0.99	0.99
chr17:4,777,634	Spleen	KIF1C	2.79425e-08	0.99	0.99
chr17:4,777,634	Spleen	SLC52A1	8.89483e-12	0.99	0.99
chr17:4,777,634	Spleen	VMO1	1.47959e-08	0.99	0.99
chr17:4,777,634	Spleen	INCA1	4.14476e-10	0.99	0.99
chr2:103,162,826	Lung	IL1RL1	2.27581e-42	0.99	0.99
chr17:4,777,634	monocyte	SPAG7	5.02117e-39	0.99	0.99
chr17:4,777,634	monocyte	RNF167	1.32675e-10	0.99	0.99
chr17:4,777,634	monocyte	PLD2	9.50084e-14	0.99	0.99
chr17:4,777,634	neutrophil	SPAG7	6.63186e-30	0.99	0.99
chr17:4,777,634	neutrophil	CAMTA2	1.93536e-11	0.99	0.99
chr17:4,777,634	neutrophil	PLD2	5.99661e-25	0.99	0.99
chr17:4,777,634	T-cell	SPAG7	3.12179e-09	0.99	0.99
chr17:4,777,634	T-cell	CAMTA2	8.19139e-13	0.99	0.99
chr17:4,777,634	T-cell	RNF167	3.0469e-13	0.99	0.99
chr17:4,777,634	T-cell	SLC25A11	6.1742e-13	0.99	0.99
chr17:4,777,634	T-cell	PLD2	1.49218e-32	0.99	0.99
chr17:4,777,634	T-cell	MINK1	6.04004e-27	0.99	0.99
chr10:71,093,392	Muscle	TACR2	6.9851e-20	0.98	1
chr10:71,093,392	Muscle	HK1	1.26467e-24	0.98	1
chr10:71,093,392	neutrophil	HK1	2.81379e-17	0.98	1
chr10:71,093,392	T-cell	HKDC1	4.54249e-18	0.98	1
chr10:71,093,392	Lung	TSPAN15	8.62981e-09	0.97	1
chr2:103,162,826	Lung	IL18R1	1.07367e-15	0.97	1
chr2:103,162,826	Muscle	IL18R1	5.57628e-09	0.97	1
chr2:103,162,826	Muscle	SLC9A2	6.75212e-41	0.97	1
chr2:103,162,826	monocyte	IL18R1	5.25652e-09	0.97	1
chr2:103,162,826	neutrophil	IL18R1	1.64978e-20	0.97	1
chr2:103,162,826	neutrophil	IL18RAP	2.03445e-46	0.97	1
chr2:103,162,826	T-cell	IL18R1	2.25636e-17	0.97	1
chr17:4,777,634	Muscle	CAMTA2	5.27703e-38	0.91	1
